# Supplementary material for: Role of Myeloid Cell-Specific Adenylyl Cyclase Type 7 in Lipopolysaccharide- and Alcohol-Induced Immune Responses
Source: Int J Mol Sci. 2024 Nov 28;25(23):12831. doi: 10.3390/ijms252312831 (PMC11641285; doi:10.3390/ijms252312831)
Supplement: Supplementary file 1 [file ijms-25-12831-s001.zip]

Archive with 1 entries (1 files):
- ijms-3252982-supplementary.pdf
